# Supplementary material for: Precise coordination between nutrient transporters ensures fertility in the malaria mosquito Anopheles gambiae
Source: PLoS Genet. 2024 Jan 29;20(1):e1011145. doi: 10.1371/journal.pgen.1011145 (PMC10852252; doi:10.1371/journal.pgen.1011145)
Supplement: S7 Table — (XLSX) [file pgen.1011145.s012.xlsx]

## Sheet: 1A - Lp KD egg number
dsLacZ	dsLp	Rep #
99	0	1
91	0	1
115	0	1
43	19	1
116	5	1
122	36	1
63	0	1
96	0	1
67	0	1
104	0	1
93	5	1
104	0	1
88	0	1
84	0	1
90	0	1
92	2	1
116	26	1
109	7	1
74	4	1
105	0	1
92	0	1
82	0	1
118	3	1
60	4	1
76	0	1
110	6	1
81	0	1
	0	1
	0	1
	49	1
	8	1
	12	1
	26	1
127	0	2
108	0	2
90	0	2
112	0	2
109	0	2
52	0	2
110	0	2
117	51	2
101	26	2
107	0	2
108	0	2
87	0	2
136	0	2
121	0	2
	0	2
105	18	3
109	32	3
97	30	3
108	11	3
77	12	3
128	20	3
118	0	3
82	0	3
103	0	3
92	2	3
88	0	3
101	0	3
78	0	3
133	0	3
116	0	3
119	0	3
57	0	3
89	1	3
116	0	3
72	0	3
105	0	3
131	0	3
144	0	3
57	0	3
86	0	3
98		3
83		3
130	55	4
98	20	4
118	15	4
122	19	4
137	8	4
115	2	4
133	30	4
	0	4
	29	4
	11	4
	0	4
	15	4
	0	4

## Sheet: 1B - Lp KD TAGs
Ovaries								Midgut								Fat Body
dsLacZ 0h	dsLp 0h	dsLacZ 24h	dsLp 24h	dsLacZ 48h	dsLp 48h	Rep #		dsLacZ 0h	dsLp 0h	dsLacZ 24h	dsLp 24h	dsLacZ 48h	dsLp 48h	Rep #		dsLacZ 0h	dsLp 0h	dsLacZ 24h	dsLp 24h	dsLacZ 48h	dsLp 48h	Rep #
0	0	77.3945	26.7523	189.523	17.5596	1		0.663102	0.757124	0.994652	2.61777	1.39053	3.34025	1		1.108	1.19393	2.79344	2.31154	1.61694	2.52125	1
6	0	83.1193	16.844	152.807	11.6697	1		1.28662	1.02929	1.36084	5.87884	0.96991	4.86934	1		1.1747	1.16328	3.61663	4.37613	2.23523	1.99188	1
0	0	69.1926	37.5963	66.6055	7.10092	1		0.564131	0.717535	0.0890734	4.80501	1.09362	6.03224	1		1.1038	0.58044	2.56631	3.26392	2.06278	4.0775	1
0	0	65.9449	18.5505	91.2661	19.7064	1		0.663102	0.707638	0.574028	2.86024	1.28662	5.02275	1		1.02448	1.24079	2.24785	3.46822	1.70166	3.20504	1
0	0	40.0942		138.89	23.7021	1		0.704522	1.62735	0.674754		1.16097	5.78502	1		0.58902	0.268914	1.55366		1.72697	1.12931	1
0		45.1337		99.0172		1		2.11853		1.04686		1.23539		1				2.63918		0.922079		1
0.534442	0.506798	22.207	2.21148	59.8759	2.37734	2		1.35392	1.06462	0.550824	1.98575	1.31226	3.65442	2		0.867455	0.936785	2.92521	3.33074	2.07989	1.17401	2
1.15181	1.22553	28.1964	3.89774	78.0285	3.02236	2		0.830865	1.58073	0.689688	2.17321	1.4951	4.36725	2		1.59834	0.898779	2.07905	3.11983	1.73449	1.75621	2
0.681874	0.774019	27.6804	3.6858	83.1425	3.9346	2		0.884096	1.36086	0.694316	2.37225	1.15257	3.50167	2		0.541272	0.850749	2.62534	4.38614	1.20116	2.74478	2
1.51118	1.03202	33.8265	3.73188	70.1593	3.19743	2		1.00213	1.26597	1.15257	3.36281	1.62239	3.51324	2		0.999849	0.665731	1.86605	3.79391	3.12944	1.58456	2
1.12069	0.963239	28.1377	4.98291	73.2525	3.14905	2		0.928992	1.26472	0.653054	2.49954	1.05546	3.48142	2		0.993084	1.25639	2.46228	2.30345	1.68123	1.82464	2
	0.796525					2			1.03247					2			1.08638					2
0	0	63.7133	6.39427	133.405	3.21147	3		1.06851	0.990572	0.784412	2.93903	2.32307	4.50534	3		1.04706	0.943459	1.18307	2.05577	1.73283	3.36405	3
0.759856	0.946236	28.2581	7.59856	105.821	6.02151	3		1.61911	1.37524	0.719045	3.34381	1.9032	4.99811	3		0.876447	1.14383	1.64731	3.61931	1.11407	3.20886	3
2.26523	0.0143371	44.8602	8.55914	132.817	2.17921	3		0.656191	0.729101	0.507857	3.022	0.905091	4.45757	3		1.00408	1.25934	2.06437	2.76248	1.05919	3.18858	3
0.97491	1.00358	42.4086	5.66308	128.631	3.77061	3		0.656191	1.11125	0.530484	3.35889	1.43055	5.79258	3		1.07241	1.13017	1.60101	2.4671	1.28998	3.74716	3
		53.233	10.1075	178.265	5.34767	3				0.261471	4.01006	1.47077	4.19862	3				2.00838	2.49069	1.76281	4.03968	3
		63.4409	6.30824	179.642	4.78853	3				0.573224	3.53488	1.7951	5.55877	3				2.07825	2.31743	1.14251	2.75014	3

## Sheet: 2A-Vg KD egg number
dsLacZ	dsVg	Rep #
96	99	1
87	93	1
118	85	1
93	126	1
150	74	1
54	88	1
113	104	1
117	43	1
96	68	1
116	80	1
122	60	1
87	18	1
110	123	1
140	31	1
50	48	1
109	107	1
121	54	1
136	51	1
109	123	1
125	128	1
149	53	1
99	35	1
104	84	1
75	130	1
120	111	1
0	36	2
75	17	2
75	67	2
78	64	2
49	0	2
62	6	2
58	37	2
63	49	2
80	44	2
0	6	2
40	0	2
55	15	2
69	8	2
103	48	2
55	48	2
74	4	2
50	47	2
88	38	2
69	17	2
77		2
110	75	3
96	85	3
92	85	3
88	48	3
93	63	3
109	50	3
116	132	3
112	118	3
120	105	3
91	112	3
140	140	3
81	60	3
152	148	3
145	146	3
54	52	3
84	73	3
95	21	3
130		3
147		3
159		3
105	131	4
111	131	4
120	98	4
106	35	4
60	103	4
97	119	4
143	71	4
47	155	4
114	53	4
109	65	4
	135	4
	28	4
	122	4
	96	4
	90	4
	75	4
	121	4
	141	4
	134	4
110	66	5
62	81	5
130	132	5
110	65	5
141	83	5
111	66	5
85	41	5
124	110	5
123	82	5
95	23	5
117	110	5
142	105	5
104	67	5
159	13	5
151		5
164		5
47		5

## Sheet: 2B-Vg KD fertility
dsLacZ	dsVg	dsVg #2	Rep #
98.2456		0	1
90.625	0	0	1
80.9524	0	0	1
45.6522	0	0	1
92.5926	0	0	1
98.8372	0	0	1
61.9718	0	0	1
77.1812			1
81.25	0	0	1
76.7442	0	0	1
71.4286	0		1
90.1235	0	0	1
92.8571		0	1
81.0811	0		1
92.3664		0	1
70	0	0	1
	0	0	1
97.1429	0		1
		0	1
	0		1
89.4737	0		1
	0		1
97.8022	0	0	2
	0	0	2
87.0588		0	2
98.0769			2
100		0	2
	0		2
100	0		2
100	0	0	2
			2
100			2
			2
97.4026		0	2
72			2
	0	0	2
		0	2
	0		2
99.2126			2
		0	2
			2
100		0	2
98.2301		0	3
97.7941	0	0	3
96.2121	0		3
66.9355	0	0	3
75.6757		0	3
		0	3
	0	0	3
91.5888	0	0	3
86.4865	0	0	3
87.0504	0		3
98.0392		0	3
	0	0	3
96.5517	0	0	3
87.7049			3
98.4848	0	0	3
	0	0	3
97.7011	0	0	3
98.0263	0		3
98	0	0	3

## Sheet: 2E-Vg KD ova TAGs
dsLacZ	dsVg	Rep #
0.668617	1.58856	1
1.32006	1.61476	1
1.10471	1.70651	1
0.832199	1.33999	1
1.00994	1.91196	1
1.06447	1.51937	1
1.54061	1.08688	2
1.24215	1.00052	2
0.541428	1.07749	2
0.741891	1.09046	2
1.12902	1.0786	2
0.804899	0.720268	2
0.821436	0.932427	3
1.07047	1.10549	3
1.14063	0.988554	3
0.962514	0.937483	3
1.00495	1.64993	3

## Sheet: 2F-Vg KD Lp RTqPCR
	dsLacZ					dsVg
Rep #	1	2	3	4		1	2	3	4
0h PBM	1.1487	1.60411	0.80317	1.3061		1.18838	1.19547	0.527793	1.12317
12h PBM	4.28709	3.43525	3.86814			7.55274	4.32244	5.96937	11.9265
24h PBM	2.45037	0.857912	1.20872	3.42579		17.8642	6.67802	7.67199	10.8876
36h PBM	0.596668	0.177482	0.0574004	0.0797751		3.24451	0.555509	0.242171	1.64082
48h PBM	3.93128	1.55491	0.552724	0.186773		2.85997	2.12082	1.60452	3.10384

## Sheet: 3A - Vg RTqPCR with rapam
Control	Rapamycin	Rep #
1	0.545862	1
0.995804	0.678964	2
1.0042	0.347788	2
1.19727	0.446706	3
0.802728	0.541816	3
1	0.638152	4

## Sheet: 3C - Lp RTqPCR with rapam
LacZ Control	LacZ Rapamycin	Vg Control	Vg Rapamycin	Rep #
1	1.06274	2.11212	1.56341	1
1.15623	0.93236	1.54781	1.40728	2
0.843771	0.641063	1.73768		2
0.779679	1.24606	2.79324	1.82695	3
1.22032	1.37764	3.54839	0.994321	3
1	1.08825	2.39067	1.7571	4

## Sheet: 4D - Embryo triglycerides
LacZ	Vg	Rep #
630000000000	930000000000	1
670000000000	570000000000	2
490000000000	930000000000	3
210000000000	910000000000	4

## Sheet: S1A - Lp KD Lp RTqPCR
	dsLacZ			dsLp
Rep #	1	2	3	1	2	3
0h PBM	0.762004	1.60411	0.80317	0.185453	0.0784025	0.0628056
12h PBM	3.02276	3.43525	3.86814	0.290347	0.297031	0.403579
24h PBM	2.00845	0.857912	1.20872	0.568516	0.623617	0.410521
36h PBM	0.397298	0.177482	0.0574004	0.293023	0.19712	0.101194
48h PBM	2.79633	1.55491	0.552724	0.266451	0.3731	0.248196

[truncated: 20 more sheets: S1B - Lp KD Vg RTqPCR, S1C - Lp KD WB quant, S1E - Lp KD fertility, S1F - Lp KD 20E, S2A - Vg KD Vg RTqPCR, S2B - Vg KD Ova Bradford, S2C - Vg KD Ova AA, S2D - Vg#2 KD Lp RTqPCR, S2E - Vg KD WB quant, S3A - pS6K WB quant, S3B - Vg KD FB Bradford, S3C - rapam WB pS6K quant, S3D - rapam WB Lp quant, S3E - rapam Ova TAGs, S3F - Vg KD FB AA, S3G - Vg KD Hem AA, S3H - Vg KD ILP RTqPCR, S4B - Embryo WB quant, S4C - Embryo total lipids, S4D - Embryo lipid classes]
